# Supplementary material for: Genetic variation and relationship among content of vitamins, pigments, and sugars in baby leaf lettuce
Source: Food Sci Nutr. 2019 Aug 30;7(10):3317–26. doi: 10.1002/fsn3.1196 (PMC6804913; doi:10.1002/fsn3.1196)
Supplement: Supplementary file 5 [file FSN3-7-3317-s005.xlsx]

## Sheet: I. Simko
Genotype	Color	Glucose [g kg-1 FW]	Fructose [g kg-1 FW]	Sucrose [g kg-1 FW]	Vitamin C [mg kg-1 FW]	β-carotene [mg kg-1 FW]	Chlorophylls [SPAD]	Anthocyanins [ACI]	0-100 scale	Glucose [0-100]	Fructose [0-100]	Sucrose [0-100]	Vitamin C [0-100]	β-carotene [0-100]	Chlorophylls [0-100]	Anthocyanins [0-100]	Calculations	SSE [gSE kg-1 FW]	Vitamin A [β-carotene to Retinol Activity Equivalents (RAE)]	Vitamin A - RDA [%RDA kg-1 FW]	Vitamin C - RDA [%RDA kg-1 FW]	AVLAC - RDA [%RDA kg-1 FW]
Alpi	Green	3.599	5.917	0.061	147	47.4	43.3	7.675		52.0628	50.0752	2.21147	63.2353	23.3842	62.5519	30.0855		9.64715	1.896	237	178.182	207.591
Annapolis	Dark red	2.015	3.575	0.065	131	100.5	34.175	17.9		28.3857	29.3623	2.48791	51.4706	61.9463	24.6888	100		5.73885	4.02	502.5	158.788	330.644
Balady Barrage	Dark green	5.27	9.01	0.595	154	52.7	35.925	5.475		77.0404	77.4299	39.1154	68.3824	27.2331	31.9502	15.0427		15.0365	2.108	263.5	186.667	225.083
Balady Cairo	Light green	4.288	6.4	0.384	84	24.4	31.8	4.55		62.3617	54.3469	24.5335	16.9118	6.68119	14.834	8.71795		11.0451	0.976	122	101.818	111.909
Bandit	Green	5.76	9.04	0.72	120	31.7	42.025	7.55		84.3647	77.6952	47.754	43.3824	11.9826	57.2614	29.2308		15.5592	1.268	158.5	145.455	151.977
Caesar	Green	5.467	8.239	0.616	165	46.9	48.65	7.725		79.9851	70.6111	40.5667	76.4706	23.0211	84.751	30.4274		14.3012	1.876	234.5	200	217.25
Dark Green Romaine	Dark green	2.542	4.898	0.186	112	46	45.15	8.1		36.2631	41.0631	10.85	37.5	22.3675	70.2282	32.9915		7.79774	1.84	230	135.758	182.879
Darkland	Dark green	2.975	5.495	0.21	163	67.5	52.325	9.6		42.7354	46.343	12.5086	75	37.9811	100	43.2479		8.84065	2.7	337.5	197.576	267.538
Eruption	Green – red	0.441	1.323	0.049	153	55.8	35.6	15.775		4.858	9.44548	1.38217	67.6471	29.4844	30.6017	85.4701		1.92325	2.232	279	185.455	232.227
FLA24069	Dark green	1.643	4.293	0.053	175	39.3	43.175	8		22.8251	35.7124	1.6586	83.8235	17.5018	62.0332	32.3077		6.29163	1.572	196.5	212.121	204.311
Floricos	Dark green	6.806	11.562	1.476	197	43	45.3	7.075		100	100	100	100	20.1888	70.8506	25.9829		20.04	1.72	215	238.788	226.894
Gardenia	Green	0.414	1.38	0.046	116	44.7	36.3	6.2		4.45441	9.94959	1.17484	40.4412	21.4234	33.5062	20		1.96696	1.788	223.5	140.606	182.053
Green Forest	Green	2.392	4.68	0.052	109	41.8	42.9	8.475		34.0209	39.135	1.5895	35.2941	19.3174	60.8921	35.5556		7.29768	1.672	209	132.121	170.561
Green Towers	Green	6.15	8.625	0.525	135	55.3	41.55	7.95		90.1943	74.0249	34.2778	54.4118	29.1213	55.2905	31.9658		15.1672	2.212	276.5	163.636	220.068
Heavy Heart	Green	0.96	3.24	0.06	72	41.9	46.475	7.65		12.6158	26.3996	2.14236	8.08824	19.39	75.7261	29.9145		4.5612	1.676	209.5	87.2727	148.386
Inverno De Mall	Green	4.221	7.119	0.252	117	25.4	39.125	5.475		61.3602	60.7058	15.4112	41.1765	7.40741	45.2282	15.0427		11.7048	1.016	127	141.818	134.409
La Brillante	Light green	0.65	1.7	0.05	103	31.3	28.225	3.275		7.98206	12.7797	1.45128	30.8824	11.6921	0	0		2.52	1.252	156.5	124.848	140.674
Lee Tal	Green	1.17	2.7	0.15	104	31.2	34.825	5.3		15.7549	21.6238	8.36213	31.6176	11.6195	27.3859	13.8462		4.1748	1.248	156	126.061	141.03
Little Gem	Green	1.643	3.869	0.053	64	36.6	39.1	6.425		22.8251	31.9625	1.6586	2.20588	15.541	45.1245	21.5385		5.79555	1.464	183	77.5758	130.288
Little Lepricon	Green – red	2.709	5.229	0.315	114	51.4	38.275	7.925		38.7593	43.9904	19.765	38.9706	26.289	41.7012	31.7949		8.43759	2.056	257	138.182	197.591
Merlot	Red	0.348	0.87	0.058	78	31.8	29.3	11.8		3.46786	5.43911	2.00415	12.5	12.0552	4.46058	58.2906		1.33342	1.272	159	94.5455	126.773
Parris Island Cos	Green	6.132	9.324	1.008	99	25.6	51.625	7.8		89.9253	80.207	67.6572	27.9412	7.55265	97.0954	30.9402		16.4548	1.024	128	120	124
PI 257288	Dark green	2.95	5.369	0.118	61	28.35	39.75	6		42.3617	45.2286	6.15066	0	9.54975	47.8216	18.6325		8.58273	1.134	141.75	73.9394	107.845
PI 278074	Green	1.081	2.538	0.047	118	53.4	36.325	4.725		14.4245	20.191	1.24395	41.9118	27.7415	33.61	9.91453		3.8164	2.136	267	143.03	205.015
PI 278100-COS	Green	1.272	2.756	0.053	105	38.8	46.325	5.925		17.2795	22.119	1.6586	32.3529	17.1387	75.1037	18.1197		4.2188	1.552	194	127.273	160.636
PI 358033-COS	Green	1.89	3.6	0.06	133	33.8	32.425	4.125		26.5172	29.5834	2.14236	52.9412	13.5076	17.4274	5.81197		5.6706	1.352	169	161.212	165.106
PI 491086	Dark green	0.714	2.652	0.102	134	126.2	47.425	12.475		8.93871	21.1993	5.04492	53.6765	80.61	79.668	62.906		3.7332	5.048	631	162.424	396.712
PI 665200	Dark green	2.76	5.589	0.207	117	52.6	40.925	7.3		39.5217	47.1743	12.3013	41.1765	27.1605	52.6971	27.5214		8.78853	2.104	263	141.818	202.409
Queen of Hearts	Dark green	1.86	4.34	0.124	151	39.4	47.425	8.15		26.0688	36.1281	6.56531	66.1765	17.5744	79.668	33.3333		6.5782	1.576	197	183.03	190.015
Romaserra	Green	3.055	4.81	0.195	116	31.7	39.825	4.775		43.9312	40.2848	11.472	40.4412	11.9826	48.1328	10.2564		8.0834	1.268	158.5	140.606	149.553
Rubicon	Dark green	4.27	7.076	0.244	131	40.5	44.075	9.25		62.0927	60.3255	14.8583	51.4706	18.3733	65.7676	40.8547		11.6827	1.62	202.5	158.788	180.644
Salinas	Green	0.116	0.493	0.029	99	56.5	40.375	5.825		0	2.10489	0	27.9412	29.9927	50.4149	17.4359		0.69165	2.26	282.5	120	201.25
SalVal-321	Green	1.3475	3.6025	0.0825	110	36.2	46.25	7.6		18.4081	29.6056	3.6973	36.0294	15.2505	74.7925	29.5726		5.29457	1.448	181	133.333	157.167
Siskiyou	Green	3.904	6.464	0.448	110	33.2	36.525	6.075		56.6218	54.9129	28.9565	36.0294	13.0719	34.4398	19.1453		10.8998	1.328	166	133.333	149.667
SM09B	Dark green	2.684	5.246	0.244	104	55.2	47.9	9.775		38.3857	44.1408	14.8583	31.6176	29.0487	81.639	44.4444		8.36798	2.208	276	126.061	201.03
SM13-R2	Green	4.615	7.02	0.195	131	54.5	45.075	8.2		67.2496	59.8302	11.472	51.4706	28.5403	69.917	33.6752		11.8235	2.18	272.5	158.788	215.644
SM13-R3	Dark green	3.478	6.956	0.074	70	32	50	7.95		50.2541	59.2642	3.10988	6.61765	12.2004	90.3527	31.9658		10.7862	1.28	160	84.8485	122.424
Solar	Light green	2.848	6.942	0.89	136	15.2	31.9	4.175		40.8371	59.1404	59.5024	55.1471	0	15.249	6.15385		11.1197	0.608	76	164.848	120.424
Taiwan	Dark green	0.738	0.984	0.082	186	152.9	44.075	8.25		9.29746	6.44733	3.66275	91.9118	100	65.7676	34.0171		1.7794	6.116	764.5	225.455	494.977
UC96US23	Dark green	0.17	0.255	0.085	137	87.9	41.05	6.475		0.807175	0	3.87008	55.8824	52.7959	53.2158	21.8803		0.50915	3.516	439.5	166.061	302.78
Ultegra	Dark green	4.071	7.659	0.207	116	52.1	45.2	8.275		59.1181	65.4816	12.3013	40.4412	26.7974	70.4357	34.188		12.1806	2.084	260.5	140.606	200.553
Valmaine	Green	1.344	2.88	0.064	178	68	48.05	8.55		18.3558	23.2157	2.4188	86.0294	38.3442	82.2614	36.0684		4.42816	2.72	340	215.758	277.879
